# Supplementary material for: Frequent and intense human-bat interactions occur in buildings of rural Kenya
Source: PLoS Negl Trop Dis. 2024 Feb 27;18(2):e0011988. doi: 10.1371/journal.pntd.0011988 (PMC10923417; doi:10.1371/journal.pntd.0011988)
Supplement: S2 Materials — (XLSX) [file pntd.0011988.s003.xlsx]

## Sheet: Metadata
Metadata
Survey#	The individual survey number
Age	The age of the respondent, as reported by the respondent
Gender	The gender of the respondent, as reported by the respondent
Education	The highest education level attained by the respondent, as reported by the respondent
#People	The number of people living on a property
Bats_all_year?	Are bats present in the building all year (Y= Yes, N=No, IDK = I do not know, NA = Not applicable)
Bats_on_property_years	The length of time bats have been on the property, in 6 distinct bins (1-12 months, 1-2 years, 2-5 years, 5-10 years, 10-20 years, >20 years)
Direct?	Did the respondents report direct (ie., physical contact) contact with bats (Y = Yes, N = No)
Touch_bats	How often did the respondent and people on the property touch bats (Never, Once, Every year, Every month, Every week, Every day)
Bites?	Did the respondents report any bats from bites on the property (Y = Yes, N = No, IDK = I do not know)
Indirect?	Did the respondents report indirect (ie., contact with bat feces or urine) contact with bats (Y = Yes, N = No)
Encounters_urine/feces	How often did the respondents interact with bat feces or urine (Never, Once, Every year, every month, every week, every day)
Removal_bats	Did the respondent try to remove bats from the building (Y = Yes, N = No)
Removal_method	The methods that respondents reported using to remove bats from buildings (open answer)
Bats_return?	Did the bats return after previous removal efforts (Y = Yes, N = No)
Why_remove	Why did respondents choose to remove bats (open answer)
Livestock	Did livestock or other domestic animals interact with bats (Y = Yes, N = No, IDK = I do not know, NA = Not applicable)
Dead/dying bats?	Have the respondents seen dead or dying bats on the property? (Y = Yes, N = No, IDK = I do not know, NA = Not applicable)
Remove dead bats?	Did the respondents ever try to remove dead bats from the property? (Y = Yes, N = No, IDK = I do not know, NA = Not applicable)
Removal method	What methods of removal did respondents use to remove dead bats from property (open answer)
Livestock interactions with bats	Have the respondents seen livestock interacting with the dead/dying bats (Y = Yes, N = No, IDK = I do not know, NA = not applicable, open answer)

## Sheet: Data
Survey#	Age	Gender	Education	#People	Bats_all_year?	Bats_on_property_years	Direct?	Touch_bats	Bites?	Indirect?	Encounters_urine/feces	Removal_bats	Removal_method	Bats_return?	Why_remove	Livestock	Dead/dying bats?	Remove dead bats?	Removal method	Livestock interactions with bats
1	N/A	Male	None	5	Y	10-20 years	Y	Once	N	Y	Every day	Y	Fumigation	Y	Want to use the shed for other purposes	N/A
2	61	Female	Primary	2	Y	>20 years	N	Never	N	Y	Every day	N	N/A	N/A	N/A	N/A
5	92	Male	Primary	6	Y	>20 years	N	Never	N	Y	Every day	Y	Scaring bats	Y	Because of destruction to the roost and the excrement inside the house	N/A
6	N/A	Female	Primary	3	Y	2-5 years	N	Never	N	Y	Every day	Y	Killing bats	Y	Bad smell and droppings all over the house	N/A
7	38	Male	Primary	1	Y	10-20 years	N	Never	N	Y	Every day	Y	Killing bats	Y	N/A	N/A
8	50	Male	NA	NA	Y	10-20 years	N	Never	N	Y	Every day	Y	Fumigation	Y	They are annoying and the poop and urine smell bad	N/A
9	35	Male	Secondary	2	Y	5-10 years	N	Never	N	Y	Every day	Y	Fumigation	Y	They are annoying and the poop and urine smell bad	N/A
10	N/A	Male	NA	1	Y	5-10 years	N	Never	N	Y	Every day	N	N/A	N/A	N/A	N/A
11	N/A	Female	Primary	6	Y	5-10 years	N	Never	N	Y	Every week	N	N/A	N/A	N/A	N/A
12	N/A	Male	NA	1	Y	10-20 years	N	Never	IDK	Y	Every day	Y	Scaring bats	Y	Because of damage and noise	N/A
13	N/A	Female	NA	4	Y	2-5 years	Y	Once	N	Y	Every day	Y	Scaring bats	Y	Dirt and noise	N/A
14	N/A	Male	NA	5	Y	10-20 years	N	Never	N	Y	Every day	Y	Scaring bats; blocking access	Y	Dirt and noise	N/A
15	N/A	Female	NA	6	Y	10-20 years	N	Never	N	Y	Every day	Y	Fumigation	Y	Noise, dirt, damage	N/A
16	N/A	Female	NA	4	Y	2-5 years	Y	Every year	N	Y	Every month	Y	Scaring bats	Y	Noise, dirt, damage	N/A
17	N/A	Male	NA	2	Y	>20 years	Y	Every month	N	Y	Every day	Y	Scaring bats	Y	Noise, disturbance, destruction	N/A
18	32	Male	NA	5	Y	N/A	N	Never	N	Y	Every day	Y		Y	Unpleasant smell from feces	N/A
19	40	Female	NA	4	Y	>10 years	N	Never	N	Y	Every day	Y	Fumigation ; spraying holy water	Y	They are too noisy and have unpleasant smell	N/A
20	38	Female	None	6	Y	5-10 years	N	Never	N	Y	Every day	Y	Fumigation	Y	Destroyed the ceiling and bad smell from the poop	N/A
21	21	Female	Primary	1	Y	10-20 years	N	Never	N	Y	Every day	Y	Scaring bats	Y	They make the environment dirty and smelly	N/A
22	65	Female	Primary	5	Y	1-12 months	N	Never	N	Y	Every day	Y	Killing bats	Y	They disturb by feces and smell	N/A
23	N/A	Female	College	12	Y	1-2 years	N	Never	N	Y	Every day	Y	Blocking access	Y	Smell from feces which chokes the students	N/A
24	57	Male	NA	6	Y	5-10 years	Y	Every month	Y	Y	Every month	N	N/A	N/A	Disturbing and smell from poop and urine	N/A
25	40	Female	Primary	6	Y	10-20 years	N	Never	N	Y	Every day	Y	Blocking access ; smoking	Y	Bad smell, destructive to the house structure	N/A
2.1	60	Male	NA	6	Y	1-2 years	N	Never	N	N	Never	N	N/A	N/A	N/A	N	N	N/A	N/A	N/A
2.2	49	Male	Primary	2	Y	5-10 years	N	Never	N	Y	Every week	Y	Fumigation	Y	Becaues of the damage in the ceiling and bad smell	N	Y	Y	Throw them away	N
2.3	62	Male	College	5	Y	>20 years	N	Never	N	Y	Every day	Y	Blocking access	Y	Disturbances, smell/odor	N	N	N/A	N/A	N/A
2.4	24	Female	Primary	4	Y	5-10 years	N	Never	N	Y	Every week	Y	Fumigation	Y	Disturbance and damage to the ceiling and bad smell from poop and urine	N	N	N/A	N/A	N/A
2.5	37	Female	Secondary	3	Y	5-10 years	N	Never	N	Y	Every day	N	N/A	N/A	Damage to the ceiling and disturbance	N	Y	Y	Thrown away by kids	N/A
2.6	64	Male	Secondary	6	Y	10-20 years	Y	Once	N	Y	Every day	Y	Killing bats ; fumigation ; blocking access	Y	Noisy, uncomfortale to stay with, stuffy home, not normal to live with bats (not the right thing), dangerous, diseases	N	Y	Y	Use tissue to put bats in bin and burn them	N/A
2.7	66	Male	Secondary	7	Y	1-2 years	Y	Every year	N	Y	Every day	Y	Scaring bats ; blocking access	Y	Bad smell, poop	N	Y	Y	Bury them	N/A
2.8	46	Male	Secondary	3	N	>20 years	N	Never	N	Y	Every month	Y	Scaring bats	Y	Damage	N	Y	Y	Not specified	N/A
2.9	40	Male	Secondary	2	Y	10-20 years	N	Never	N	Y	Every day	Y	Scaring bats	Y	Ceiling damage	N	N	N/A	N/A	N/A
2.10	N/A	Male	NA	4	Y	2-5 years	Y	Every week	N	Y	Every day	Y	Fumigation	Y	Damage, they frighten customers away from my business	N	Y	Y	N/A	N
2.11	58	Male	Primary	5	N	1-12 months	N	Never	N	Y	Every day	N	N/A	N/A	N/A	N	N	N/A	N/A	N/A
2.12	62	Female	Secondary	3	Y	2-5 years	Y	Every year	N	Y	Every week	Y	Blocking access	Y	They are too noisy, smell poop	N	Y	Y	Thrown away	N
2.13	60	Female	Secondary	2	Y	>20 years	Y	Once	N	Y	Every day	Y	Fumigation	Y	Because they poop and urinate on the mushrooms (crop) - throw away mushroms that have been soiled because they taste bad	N	N	N/A	N/A	N/A
2.14	73	Male	Primary	1	Y	5-10 years	Y	Every month	N	Y	Every day	N	N/A	N/A	I tried to remove them once but they returned and I decided to live with them	N	N	N/A	N/A	N/A
2.15	78	Female	Primary	3	Y	1-2 years	N	Never	N	Y	Every day	Y	Fumigation	Y	Dropping of poop in the bed and noise at night	N	N	N/A	N/A	N/A
2.16	70	Female	NA	2	Y	10-20 years	N	Never	N	N	Never	Y	Fumigation	Y	Destruction of property, they don't belong in the house	N	Y	Y	Collected and thrown away	N
2.17	48	Male	Primary	5	Y	2-5 years	N	Never	N	N	Unknown	Y	Blocking access	N	N/A	N	N	N/A	N/A	N
2.18	36	Male	Primary	8	Y	10-20 years	Y	Every week	N	Y	Every day	Y	Blocking access	Y	Bad smell, noise from bats, danger due to red-spitting cobra entering house to prey on bats	Y	Y	Y	Throw them in pit latrine	Y; cat
2.19	70	Male	Secondary	5	N	>20 years	Y	Every year	N	Y	Every day	Y	Blocking access	N/A	Bad smell and noise, associated with witchcraft	Y	Y	Y	Thrown to cat	Y; cat
2.20	43	Female	Primary	3	Y	5-10 years	N	Never	N	Y	Every day	Y	Blocking access	N	They are to noisy and bad small	N	IDK	N	N/A	N/A
2.21	66	Male	Secondary	3	Y	5-10 years	Y	Every year	N	Y	Every day	Y	Smoking (pepper)	Y	They are a nuisance, bad smell, urine staining	N	Y	Y	Thrown over the fence	N/A
2.22	N/A	Female	NA	2	Y	5-10 years	N	Never	N	Y	Every week	Y	Use of cat (to eat bats)	N	They are too noisy	Y	Y	Y	Cat eats them	Y; cat
2.23	35	Male	Secondary	2	Y	10-20 years	N	Never	N	Y	Every day	Y	Blocking access	Y	They are of no use to me and smell bad and urinate	N	N	N/A	N/A	N/A
2.24	53	Male	College	1	Y	5-10 years	Y	Every year	N	Y	Every day	Y	Fumigation	Y	They make the environment dirty and smelly	N	Y	Y	Thrown away	IDK
2.25	28	Female	Primary	6	Y	5-10 years	N	Never	N	Y	Every day	Y	Scaring bats	Y	Bad smell and poop	N	N	N/A	N/A	N/A
2.26	63	Male	Primary	3	Y	10-20 years	Y	Every day	N	Y	Every day	Y	Fumigation	Y	Too noisy and bad smell	N	N	N	N/A	N/A
2.27	47	Male	Primary	8	Y	2-5 years	Y	Every month	N	Y	Every day	Y	Killing bats ; spraying holy water	N	According to church teachings the bats are not good to live with, they bring a lot of illness and bad dreams when sleeping, so using the holy water I managed to push them all out (rats too)	Y	Y	Y	Throwing them away from compound	Y; dog
3.1	47	Female	Primary	5	Y	5-10 years	N	Never	N	Y	Every day	Y	Killing bats; scaring bats; blocking access	Y/N (had gone for a few days as of interview)	Noise and dirt	Y	Y	Y	Throw them outside	Y; chickens eat them
3.2	59	Male	Primary	1	Y	>20 years	N	Never	N	Y	Every day	Y	Scaring bats	Y	Witchcraft and bad smell	N	Y	Y	Sweeping it away	IDK
3.3	38	Female	Primary	6	Y	2-5 years	Y	Every month	N	Y	Every day	Y	Blocking access	Y	Noise	N	Y	Y	Sweeping it away	IDK
3.4	62	Male	Primary	11	Y	10-20 years	N	Never	N	Y	Every day	Y	Blocking access ; fumigation	Y	Noise; damage to iron sheets from urine	N	Y	Y	N/A	IDK
3.5	47	Female	Primary	6	Y	>20 years	N	Never	N	Y	Every day	Y	Killing bats	Y	Disease risk	N	Y	Y	Burn with trash	IDK
3.6	55	Male	College	1	Y	5-10 years	N	Never	N	Y	Every day	Y	Killing bats ; fumigation ; blocking access	Y	Nuisance - disease (rabies), feces, smell & noise, associated with devil	Y	Y	Y	Swept outside	Y; cat eating bats
3.7	34	Male	College	1	Y	5-10 years	N	Never	N	Y	Every day	Y	Killing bats	Y	I don't like them, untidy, dust particles - scary, bats are for devils/superstitions (vampires)	N	Y	Y	Dump dead ones in toilet	IDK
3.8	53	Female	Primary	7	Y	5-10 years	Y	Every week	N	Y	Every day	Y	Killing bats	Y	Bad smell, bad for customers, demons	Y	Y	Y	Thrown away	Y; cat eating bats
3.9	43	Female	Primary	1	Y	2-5 years	N	Never	N	Y	Every day	Y	Scaring bats	Y	Health hazards, unhygienic, dirt/noise, tiresome to deal with	N	Y	Y	Swept outside	N
3.10	28	Female	College	4	N	2-5 years	Y	Every year	N	Y	Every week	Y	Fumigation	Y	Noisy, uncomfortable with them	N	Y	Y	Swept outside	N
3.11	61	Female	NA	8	Y	5-10 years	N	Never	N	Y	Every day	N	N/A	N/A	N/A	Y	Y	N/A	N/A	Y; cat eating bats
3.12	43	Male	Primary	7	N	10-20 years	Y	Every month	N	Y	Every day	Y	Blocking access	Y	Noise, smell	Y	Y	Y	Burnt or thrown away	Y; cat eats live and dead bats
3.13	47	Male	College	1	Y	5-10 years	N	Never	N	Y	Every day	Y	Blocking access ; removal of ceiling	Y	Witchcraft, noise, feces/urine	N	Y	Y	Throw away from compound	N
3.14	53	Male	College	3	Y	5-10 years	Y	Every year	N	Y	Every day	Y	Blocking access ; fumigation	Y	Noise, feces/urine, makes me uncomfortable and I want to be comfortable	Y	Y	Y	Swept outside	Y; cat eats live bats
3.15	45	Male	NA	4	Y	5-10 years	N	Never	N	Y	Every day	Y	Scaring bats	Y	Witchcraft, noise, feces/urine	N	N	N/A	N/A	N
3.16	49	Female	College	4	Y	2-5 years	Y	Every year	N	Y	Every day	Y	Killing bats ; blocking access	Y	Nuisance, disturbing (dirty, smelly, uncomfortable (can't sleep), witchcraft	N	Y	Y	Throw away from compound	N
3.17	51	Female	NA	7	Y	2-5 years	Y	Every year	N	Y	Every day	Y	Fumigation	Y	Noise, smell, poop, witchcraft	N	Y	Y	Thrown away	N
3.18	53	Female	Primary	5	Y	>20 years	Y	Every year	N	Y	Every day	Y	Fumigation	Y	Bad smell	Y	Y	Y	Swept outside and thrown in toilet	Y; chickens eat them
3.19	62	Male	Secondary	13	Y	5-10 years	N	Never	N	Y	Every day	Y	Blocking access	Y	Damage, urine/poop smells, witchcraft beliefs	N	N	N/A	N/A	N/A
3.20	85	Male	Primary	5	Y	5-10 years	N	Never	N	Y	Every day	N	N/A	N/A	N/A	N	N	N/A	N/A	N/A
3.21	65	Male	College	4	Y	2-5 years	Y	Every year	N	Y	Every day	Y	Blocking access ; fumigation	Y	Bad smell, noise, poop and urine, nuisance	N	Y	Y	Thrown away	N/A
3.22	57	Male	College	NA	Y	5-10 years	N	Never	N	Y	Every day	Y	Blocking access ; fumigation	Y	Staining ceiling, uncomfortable - noisy, disease risk	N	N	N/A	N/A	N
3.23	62	Female	Primary	3	Y	2-5 years	N	Never	N	Y	Every day	Y	Killing bats ; scaring bats ; smoking (garlic mixture)	Y	Noise, dirty from urine and poop, bad smell	N	Y	Y	Thrown in pit away from house	N
3.24	64	Female	Primary	2	Y	>20 years	Y	Every month	N	Y	Every day	Y	Killing bats ; fumigation ; scaring bats ; smoking (marijuana, chilli, elephant dung, cow dung)	Y	Noise, bad smell, to much urine and poop	N	Y	Y	Thrown in pit away from house	N
3.25	29	Female	College	6	N	2-5 years	Y	Every year	N	Y	Every day	N	N/A	N/A	Bad omen/witchcraft	N	Y	Y	Thrown away	N
3.26	55	Male	Secondary	6	Y	10-20 years	Y	Every year	N	Y	Every day	Y	Fumigation	Y	Dirty, noise	N	Y	Y	Thrown away	N/A
3.27	55	Male	College	2	Y	5-10 years	N	Never	N	Y	Every day	N	N/A	N/A	Noisy, poop/urine changes floor color, property destruction, witchcraft/people in the form of bats coming to disturb me	N	N	N/A	N/A	N/A
3.28	74	Male	Secondary	1	Y	1-2 years	Y	Every year	N	Y	Every day	Y	Killing bats ; fumigation ; blocking access	Y	Poop, he does not see any importance to them, he doesn't want them	N	Y	Y	Burned	N
3.29	75	Female	Primary	2	Y	5-10 years	Y	Every month	N	N	Never	Y	Killing bats ; fumigation	Y	Bad omen/witchcraft	N	Y	Y	Burned	N/A
3.30	50	Female	Graduate	1	N	10-20 years	N	Never	N	Y	Every day	N	N/A	N/A	Feces/urine	N	N	N/A	N/A	N/A
3.31	25	Male	College	3	Y	>20 years	Y	Once	N	Y	Every day	N	N/A	N/A	N/A	N	N	N/A	N/A	IDK
3.32	70	Female	Primary	2	Y	2-5 years	N	Never	N	Y	Every month	Y	Fumigation	Y	Because of poop, noise, faith/witchcraft	N	N	N/A	N/A	N/A
3.33	40	Female	Graduate	1	Y	5-10 years	N	Never	N	Y	Every week	N	N/A	N/A	Noisy, messy irritating	N	N	N/A	N/A	N/A
3.34	40	Male	College	3	Y	5-10 years	N	Never	N	Y	Every week	Y	Fumigation	Y	Bad smell, damaging to ceiling	N	Y	Y	Thrown away	IDK
3.35	20	Female	Secondary	8	Y	5-10 years	N	Never	N	Y	Every day	Y	Scaring bats	Y	Noise	N	N	N	N/A	N
3.36	75	Female	Primary	1	Y	1-12 months	Y	Once	N	Y	Every day	Y	Salt application	Y	Dirt and noise	N	N	N	N/A	N
3.37	83	Female	Primary	10	Y	2-5 years	Y	Every year	N	Y	Every day	N	N/A	N/A	N/A	N	Y	Y	Thrown away	N
3.38	33	Female	College	0	Y	5-10 years	N	Never	N	Y	Every week	N	N/A	N/A	N/A	N	Y	Y	Thrown away	N
3.39	67	Male	Secondary	1	N	5-10 years	Y	Every year	N	Y	Every month	Y	Fumigation ; smoking (tobacco)	Y	Noise/disturbance, scare visitors, smell of poop	N	N	N	N/A	N
3.40	61	Female	Primary	2	Y	1-12 months	N	Never	N	Y	Every month	N	N/A	N/A	N/A	N	N	N	N/A	n
3.41	45	Female	Primary	4	N	2-5 years	Y	Every month	N	Y	Every day	Y	Killing bats ; fumigation ; blocking access	Y	Bad smell, poop, urine staining irone sheets	N	Y	Y	Touches them to pick them up and burn bodies	N
3.42	50	Male	Primary	6	N	10-20 years	Y	Every year	N	Y	Every day	Y	Killing bats	Y	Dirt, bad smell, destroy the house	N	Y	Y	Throw them away from	N
3.43	60	Female	Secondary	0	Y	2-5 years	N	Never	N	Y	Every week	Y	Fumigation ; scaring bats	Y	Bad smell, is your respiratory system is weak you may get flu, health reasons	N	Y	Y	Thrown away	N
3.44	52	Female	Primary	5	Y	>20 years	N	Never	N	Y	Every day	Y	Fumigation ; killing bats	Y	Disturbance, poop, smell, witchcraft	N	Y	Y	Thrown away	N
3.45	58	Female	Secondary	2	N	10-20 years	Y	Every month	N	Y	Every day	Y	Fumigation ; scaring bats ; application of salt	Y	Noise, poop	Y	Y	Y	Thrown away	Y; neighbor's cat
3.46	63	Male	Secondary	2	N	10-20 years	N	Never	N	Y	Every day	Y	Fumigation ; scaring bats	Y	Disturbing, bring dirt, asthma	N	N	N	N/A	N
3.47	44	Male	Primary	0	Y	>20 years	Y	Every week	N	Y	Every day	N	N/A	N/A	N/A	Y	Y	Y	Thrown away; finds dead bats in water that have drowned. Removes them with a seive and throws them outside	Y; neighbor's chickens
3.48	55	Female	Secondary	0	Y	5-10 years	N	Never	N	Y	Every week	N	N/A	N/A	N/A	N	Y	Y	Thrown away in toilet	N
3.49	45	Female	NA	6	Y	10-20 years	N	Never	N	Y	Every month	N	N/A	N/A	N/A	N	N	N	N/A	N
3.50	35	Male	College	4	Y	2-5 years	N	Never	N	Y	Every day	Y	Killing bats ; scaring bats	Y	Noise, poop	N	Y	Y	Yes	IDK
3.51	60	Male	Secondary	2	Y	>20 years	N	Never	N	Y	Every day	Y	Fumigation	Y	Witchcraft, noise, poop	N	Y	Y	Thrown in toilet	N/A
3.52	47	Female	Primary	3	Y	>20 years	Y	Every month	N	Y	Every day	Y	Removal of ceiling	Y	Witchcraft, noise, poop, smell	N	Y	Y	Sweeping it away	N
